# Supplementary material for: Repurposing Type I-A CRISPR-Cas3 for a robust diagnosis of human papillomavirus (HPV)
Source: Commun Biol. 2024 Jul 13;7:858. doi: 10.1038/s42003-024-06537-3 (PMC11246428; doi:10.1038/s42003-024-06537-3)
Supplement: Supplementary file 7 — Supplementary Data 2 [file 42003_2024_6537_MOESM7_ESM.xlsx]

## Sheet: Figure 1f
			Pku	Pfu	Tsi
			75	80	50
			120	110	98
			105	100	83

## Sheet: Figure 2c
Figure 2c
			Cas3			Cas3/Cascade			Cas3/Cascade + Non target DNA			Cas3/Cascade + Target DNA
		Time	Repeat 1	Repeat 2	Repeat 3	Repeat 1	Repeat 2	Repeat 3	Repeat 1	Repeat 2	Repeat 3	Repeat 1	Repeat 2	Repeat 3
1.11072	0.900315	1	67.1774	62.8185	71.5516	310.51	27.09	314.3	415.361	441.437	413.668	541.556	561.634	505.647
1.12541	0.888566	2	196.835	181.994	211.582	361.865	367.39	334.627	455.529	477.416	444.64	1297.61	1352.48	1201.77
1.1164	0.895739	3	421.881	403.787	454.631	359.363	341.988	342.176	414.225	441.221	412.51	1602.96	1653.11	1480.75
1.19875	0.8342	4	479.267	435.304	527.609	464.315	435.743	435.029	441.77	492.693	440.605	2003.95	2174.14	1813.67
1.17815	0.848788	5	415.26	384.497	438.481	405.061	378.859	376.96	387.867	411.018	385.624	2306.13	2491.43	2114.7
1.05135	0.951159	6	474.997	431.247	511.997	472.71	483.801	433.255	368.64	374.444	366.012	2562.58	2610.71	2483.2
1.0967	0.911826	7	527.937	521.54	520.172	506.195	465.947	476.071	421.421	440.92	409.849	2821.43	2932.5	2673.93
1.07717	0.928361	8	441.853	409.76	437.201	374.918	399.921	387.419	402.193	420.347	418.237	2966.47	3014.8	2798.82
1.20383	0.830684	9	512.101	466.496	543.069	461.762	423.291	432.527	450.752	472.305	451.767	3168.28	3426.69	2846.5
1.14705	0.871802	10	371.908	333.312	411.66	324.722	318.733	308.227	368.751	354.564	386.126	3229.77	3491.26	3043.68
1.13373	0.882046	11	425.623	484.342	439.673	470.137	459.332	466.734	486.949	511.035	476.688	3590.04	3762.54	3318.74
1.03991	0.961626	12	351.084	323.53	359.171	370.395	325.579	342.987	352.637	367.322	349.69	3715.63	3801.42	3655.54
1.10257	0.906973	13	368.013	359.612	377.454	284.593	293.209	258.901	250.1	262.607	251.102	3781.86	3910.95	3547.13
1.12735	0.887037	14	438.534	436.608	443.617	307.83	275.516	331.673	319.682	332.06	336.076	3947.67	4105.06	3641.34
1.12735	0.887033	15	293.587	288.908	337.074	286.396	294.94	289.668	264.999	243.549	279.299	3959.24	4117.2	3652.09
1.12714	0.887201	16	402.475	372.351	414.673	304.917	282.721	278.819	355.352	360.227	352.459	4237.76	4419.65	3921.12
1.11456	0.897217	17	415.474	384.7	428.712	354.439	360.261	367.35	395.769	413.473	413.684	4372.05	4520.65	4056.01
1.12229	0.891032	18	409.277	398.813	402.019	465.452	476.834	476.143	506.097	511.524	513.219	4397.27	4567.14	4069.47
1.11984	0.892985	19	454.845	422.103	494.233	362.551	398.049	375.3	389.898	407.191	387.696	4538.64	4715.57	4210.94
1.17406	0.851747	20	398.975	389.027	432.893	390	354.4	352.2	342.553	386.532	359.404	4579.1	4988.06	4248.56
1.12985	0.885075	21	413.783	373.094	444.886	308.132	275.807	331.969	265.257	289.825	240.562	4627.45	4918.82	4353.53
1.12752	0.886902	22	251.761	231.173	273.902	326.123	303.078	349.6	302.538	313.716	328.589	4532.85	4809.49	4265.55
1.13234	0.88313	23	340.162	313.154	362.375	389.559	371.976	391.768	452.013	473.654	441.053	4786.16	5085.47	4491.13
1.17551	0.850694	24	323.975	327.776	344.893	396.238	370.388	418.313	352.104	316.751	369.146	4789.31	5188.77	4414.06
1.14722	0.871673	25	424.462	433.239	451.419	378.495	369.355	350.925	321.321	333.814	317.748	4991.14	5290.69	4611.76
1.18174	0.846208	26	358.071	360.167	382.716	402.511	376.411	374.461	470.274	513.194	449.68	4921.76	5361.84	4537.23
1.1514	0.868506	27	340.85	313.808	361.118	354.295	350.124	337.209	363.022	358.434	350.283	5025.02	5346.27	4643.27
1.15875	0.863	28	418.207	377.297	459.664	466.342	445.688	427.015	443.653	464.709	442.526	5048.67	5371.1	4635.26
1.14761	0.871379	29	353.684	325.999	383.978	413.377	393.842	435.11	437.556	488.185	436.307	5144.08	5421.28	4723.99
1.15449	0.866181	30	306.219	340.908	320.717	439.505	421.925	420.715	449.864	411.355	451.862	5198.45	5558.37	4814.56
1.1104	0.900579	31	446.906	414.561	481.659	440.158	423.551	411.354	351.023	371.595	352.043	5320.37	5516.39	4967.94
1.12569	0.888347	32	452.796	430.157	454.02	437.12	413.635	448.377	377.778	414.223	375.334	5215.53	5426.3	4820.44
1.14845	0.870735	33	446.312	413.996	481.017	433.55	412.208	454.879	387.473	419.596	385.223	5229.2	5550.66	4833.16
1.1122	0.899122	34	439.335	407.368	454.482	433.944	446.586	475.265	479.644	523.22	479.237	5396.06	5625.86	5058.33
1.18351	0.844941	35	273.632	249.951	285.523	371.247	336.398	343.822	380.023	426.624	397.623	5348.77	5816.21	4914.36
1.12291	0.890541	36	357.82	329.929	376.446	430.749	423.519	412.134	475.895	519.207	495.413	5487.51	5741.88	5113.38
1.10878	0.901894	37	338.225	311.314	361.283	310.52	278.099	324.31	346.034	380.257	357.955	5424.18	5615.39	5064.48
1.13889	0.87805	38	370.912	342.366	390.585	429.422	402.245	429.833	396.719	414.489	414.653	5576.86	5815.7	5106.48
1.13616	0.88016	39	483.734	439.548	512.433	402.21	366.122	391.166	455.258	477.126	484.363	5554.76	5812.5	5115.93
1.13353	0.882197	40	381.38	382.311	391.891	448.313	450.381	429.347	557.439	586.46	538.588	5734.76	6011.5	5303.32
1.12946	0.885376	41	373.068	384.414	412.913	449.468	451.49	430.479	439.149	429.889	437.932	5567.65	5916.03	5237.92
1.16126	0.861131	42	457.778	414.889	464.4	426.996	449.916	411.456	466.957	459.644	456.296	5660.67	6043.71	5204.43
1.13861	0.878264	43	287.077	282.723	320.043	408.706	372.358	410.532	401.479	419.583	419.509	5579.99	5828.98	5119.39
1.17254	0.852848	44	362.879	324.735	371.909	483.991	454.631	434.311	385.416	412.396	383.125	5522.19	5998.3	5115.64
1.1572	0.864155	45	392.411	382.79	421.803	407.374	393.079	391.226	436.35	461.894	425.077	5584.46	5963.69	5153.55
1.11986	0.892968	46	398.296	358.381	410.16	359.144	342.778	331.961	473.894	457.067	453.372	5721.64	5947.73	5311.13
1.14391	0.874197	47	499.042	494.089	518.965	488.284	463.753	471.518	434.16	424.551	432.843	5788.13	6077.53	5312.96
1.14693	0.871894	48	235.865	214.071	264.734	235.608	216.184	240.896	304.324	305.627	320.411	5427.34	6098.7	5317.42
1.1611	0.861249	49	458.267	425.354	434.929	419.668	422.881	431.274	448.802	450.218	451.778	5688.28	6072.69	5230.1
1.15235	0.86779	50	329.609	333.129	305.978	386.669	378.202	398.935	513.396	529.334	524.664	5673.56	6057.23	5256.41
1.14679	0.871997	51	382.803	343.663	423.427	522.918	505.001	542.459	426.115	415.943	414.637	5626.52	5977.85	5212.66
		52	422.32	411.204	436.106	507.515	487.215	477.365	478.891	532.414	498.469	5797.83	6117.72	5371.98
		53	420.058	389.055	413.663	373.366	358.431	369.899	511.175	541.957	513.399	5625.21	6006.47	5211.44
		54	496.635	441.803	516.366	488.562	469.02	498.791	446.214	471.449	445.139	5697.46	6182.33	5258.63
		55	448.918	416.472	444.831	410.907	394.471	432.689	405.446	431.828	433.555	5708.24	6193.65	5348.66
		56	355.471	327.698	323.909	412.086	385.603	433.845	462.157	474.508	491.401	5719.27	6205.23	5338.92
		57	428.094	416.69	442.342	477.356	458.262	487.809	401.414	419.513	419.442	5671.45	6255.03	5224.45
		58	352.264	324.651	330.445	417.838	401.125	439.481	521.474	547.977	511.904	5644.12	6126.33	5299.04
		59	363.618	344.437	342.707	421.234	404.385	442.809	370.125	386.034	367.528	5698.54	6283.47	5219.65
		60	353.278	332.614	331.54	461.237	442.787	482.012	430.023	463.125	418.624	5658.52	6291.45	5162.43
		61	341.231	304.17	378.53	329.127	315.962	342.544	390.732	411.084	388.547	5578.1	6257	5147.63
		62	381.267	361.204	421.769	481.235	461.986	491.61	350.158	364.669	347.161	5578.65	6257.58	5118.15
		63	365.79	357.5	391.053	441.563	413.901	452.732	430.438	467.568	429.047	5818.22	6209.14	5350.95
		64	367.232	398.87	390.611	305.124	282.919	291.021	450.332	461.855	439.339	5739	6425.95	5337.27
		65	403.562	363.384	431.847	423.563	426.621	411.092	390.923	438.288	378.742	5698.11	6583.02	5219.24
		66	385.268	346.005	426.09	341.124	317.479	324.302	350.906	325.469	367.924	5798.98	6488.93	5343.05
		67	383.098	361.943	433.745	361.835	341.361	374.598	470.061	512.966	470.462	5698.33	6309.25	5239.45
		68	361.113	323.057	380.002	461.092	412.649	471.87	430.119	450.227	448.721	5738.89	6225.84	5317.17
		69	407.532	381.156	430.135	441.108	433.464	452.286	450.224	471.739	449.228	5778.11	6247.02	5313.65
		70	363.902	375.707	373.015	481.149	469.903	479.526	370.178	356.091	370.582	5698.78	6283.72	5239.87

## Sheet: Figure 2e
Figure 2e			ssRNA			dsDNA			ssDNA			Noa target control
		Time	Repeat 1	Repeat 2	Repeat 3	Repeat 1	Repeat 2	Repeat 3	Repeat 1	Repeat 2	Repeat 3	Repeat 1	Repeat 2	Repeat 3
		1	392.915	353.269	432.56	247.828	231.748	222.822	227.166	235.588	212.104	103.597	96.8748	110.342
		2	534.293	517.578	571.007	1518.17	1403.7	1470.68	1242.15	1294.68	1150.41	102.958	95.1944	110.671
		3	644.441	621.219	646.663	2665.12	2550.81	2569.08	2063.84	2128.41	1906.5	83.0265	79.4656	89.4719
		4	832.588	760.959	824.218	3745.48	3401.9	3423.24	2777.27	3013.15	2513.57	83.2777	75.6386	91.6775
		5	990.036	910.535	1019.54	4531.85	4196.12	4167.93	3295.46	3360.26	3221.91	82.1071	76.0245	86.6984
		6	1183.34	1194.17	1252.51	5219.52	4938.78	5067.31	3688.68	3757.95	3574.41	83.15	75.4914	89.6269
		7	1299.9	1214.91	1314.9	5706.75	5637.61	5333.61	3992.23	4149.4	3783.53	80.8248	79.8455	79.636
		8	1491.73	1427.14	1516.31	6036.74	5598.28	5775.38	4211.6	4280.21	3973.58	84.755	78.5991	83.8627
		9	1610.08	1519.58	1650.58	6236.24	5680.88	5885.7	4357.71	4513.14	4115.13	85.5298	77.913	90.702
		10	1775.72	1676.93	1814.51	6352.28	5693.06	5998.9	4501.56	4766.01	4342.2	82.8927	74.2903	91.7529
		11	1896.29	1831.47	1951.1	6232.69	6620.14	6012.82	4652.5	4876.05	4300.9	92.39	105.136	95.4398
		12	1983.32	1854.15	2032.49	6411.56	6108.36	5994	4712.83	5021.64	4436.61	77.7158	71.6164	79.5059
		13	2024.41	1903.19	2185.63	6525.5	6278.82	6162.92	4743.37	4905.29	4448.96	96.3081	94.1097	98.7788
		14	2064.1	2155.9	2334.31	6682.46	6354.41	6058.26	4800.4	4991.78	4427.89	95.0897	94.6719	96.1918
		15	2092.17	2382.56	2201.78	6339.72	6238.68	6601.14	4819.27	5011.54	4445.4	72.6857	71.5272	83.4521
		16	2142.52	2430.39	2314.64	6407	5927.46	6658.06	4884.87	5094.53	4519.87	100.477	92.9569	103.522
		17	2357.29	2119.43	2500.16	6607.94	5933.31	6333.18	4873.15	5038.79	4520.89	66.7774	61.8313	68.9051
		18	2434.97	2263.22	2596.72	6536.74	6272.18	6147.08	4899.27	5088.53	4534.04	71.2352	69.414	69.972
		19	2485.95	2311.65	2619.25	6646.68	5982.61	5994.68	4925.03	5117.02	4569.43	67.1207	62.289	72.9331
		20	2557.95	2321.05	2765.85	6526.55	6266.3	6130.84	4919.68	5359.05	4564.56	79.3542	77.3755	86.1004
		21	2531.67	2325.09	2728.25	6589.24	5760.96	6320.26	4904.65	5213.48	4614.32	82.7101	74.5768	88.9271
		22	2587.8	2418.41	2847.19	6515.41	5790.78	6243.39	4925.26	5225.85	4634.82	86.1119	79.07	93.685
		23	2460.01	2607.01	2913.01	6636.07	5725.06	6307.83	4933.04	5241.53	4628.95	84.522	77.8111	90.0414
		24	2781.24	2517.17	2415.3	6398.81	6573.89	5907.27	4920.85	5331.29	4535.29	95.2294	96.3468	101.378
		25	2925.28	2319.01	2661.54	6365.38	6597.01	5783.62	4902.62	5196.86	4529.97	74.9873	76.5378	79.7496
		26	2900.05	2355.05	2635.05	6313.94	6550.91	5774.86	4850.39	5284.09	4471.44	25.3644	25.5129	27.1102
		27	2725.07	2138.82	2898.33	6600.44	5772.64	6323.5	4880.09	5192.07	4509.35	68.605	63.162	72.6845
		28	2717.18	2341.32	3083.04	6538.32	5718.29	6258.12	4850.71	5160.5	4453.51	49.5672	44.7184	54.4808
		29	2848.46	2576.04	3130.89	6686.2	5886.32	6323.82	4899.85	5163.9	4499.71	89.7079	82.6861	97.3918
		30	2890.2	2555.69	3294.71	5955.93	6775.94	6160.13	4819.77	5153.48	4463.85	37.2972	41.5223	39.063
		31	2861.08	2688.03	3144.13	6723.3	5865.64	6161.84	4849	5027.65	4527.79	59.8836	55.5495	64.5403
		32	2902.38	2617.26	3247.5	6607.44	6087.06	5798.76	4891.1	5088.76	4520.59	85.6773	81.3935	85.9089
		33	2921.83	2675.74	3367.92	6602.34	5838.77	6301.34	4849.53	5147.65	4482.24	53.3445	49.4821	57.4926
		34	3001.3	2611.24	3311.36	6525.35	5665.1	6124.78	4851.32	5057.92	4547.69	92.3794	85.6577	95.5643
		35	3006.66	2646.32	3316.99	6532.67	5775.95	6089.64	4852.27	5276.32	4458.18	74.2367	67.8119	77.4627
		36	3058.58	2735.65	3491.51	6620.79	5720.31	6162.73	4867.84	5093.49	4535.96	91.2522	84.1393	96.0021
		37	3060.68	2747.65	3313.72	6626.89	5715.52	6189.54	4867.68	5039.27	4544.89	81.4663	74.9844	87.0202
		38	3271.3	2727.73	2924.86	6634.35	5739.16	6133.58	4827.16	5033.9	4420.02	90.1758	83.2358	94.9587
		39	3087.28	2712.91	3341.64	6269.34	5887.53	6209.61	4802.32	5025.14	4422.93	95.7364	86.9914	101.416
		40	3093.16	2698.5	3417.82	6631.46	6447.16	5834.65	4823.92	5056.7	4461.01	63.9819	64.1381	65.7452
		41	3082.75	2718.62	3336.89	6106.13	6300.97	5765.05	4800.22	5100.59	4515.94	70.4894	72.6333	78.018

## Sheet: Figure 3c
Figure 3c
	Blank	CCC	AAA	TTT	GGG	CTC	CGC	CAC	GCA	TCA
	480	5340	660	1950	659	6480	1570	690	5720	5810	Repeat 1
	690	5850	620	1650	647	6420	1270	610	5450	4750	Repeat 2
	560	5792	602	1655	601	6250	1292	620	5250	5308	Repeat 3

## Sheet: Figure 4b
Figure 4b
		Full	M1	M2	M3	M4	M5	M6	M7	M8	M9	M10	M11	M12	M13	M14	M15	M16	M17	M18	M19	M20	M21	M22	M23	M24	M25	M26	M27	M28	M29	M30	M31	M32	M33	M34	M35	M36	M37	M1-2	M3-4	M5-6	M7-8	M9-10	M11-12	M13-14	M15-M16	M17-18	M19-20
		7231	2021	2789	2566	3789	4685	6255	3687	3721	3685	4012	4125	6354	3701	4355	2021	4310	4869	6362	3924	4344	3900	6023	5947	6045	6702	6659	5816	6521	6559	7202	6859	7126	7315	6021	7250	6979	6525	1325	1659	3740	2569	3021	4426	2706	2321	4325	3398
		6402	2285	2365	2279	2865	3902	6567	3369	3255	3195	3696	4199	6098	4028	3759	3521	4161	4110	6021	4359	4410	4861	5965	5716	6492	6477	6314	5569	6300	6313	6945	6821	6456	7021	6914	6978	6722	6902	1369	1997	3698	2791	2713	4185	3165	2659	4251	3651
		6120	1703	2451	1564	2798	2986	5963	3125	4156	2954	3259	4558	6058	4157	4055	4150	4410	4409	5777	4602	4152	5109	5869	5475	6758	6126	5951	5226	5979	6053	6690	7185	5988	6621	6598	6583	6365	7358	1058	2305	4165	3186	2389	3742	3456	2952	4756	4001
[truncated: 9 more columns]

## Sheet: Figure 4d
Figure 4d
		Full	M1	M2	M3	M4	M5	M6	M7	M8	M9	M10	M11	M12	M13	M14	M15	M16	M17	M18	M19	M20	M21	M22	M23	M24	M25	M26	M27	M28	M29	M30	M31	M32	M33	M34	M35	M36	M37	M1-2	M3-4	M5-6	M7-8	M9-10	M11-12	M13-14	M15-M16	M17-18	M19-20
		6819	2105	2196	2252	2561	2653	5896	2721	2856	2910	2789	3701	6521	3285	3210	2786	3805	3954	6689	3715	3602	3785	3828	3712	6223	5285	5602	5111	5614	5722	6052	6022	6002	6058	6066	6123	6022	6118	1368	1369	2650	1755	1988	3288	2002	2110	3185	2502
		6493	1554	1658	1798	2748	3158	6397	3201	3354	3409	3560	3410	6513	3626	3827	3755	3996	4424	6403	4028	4196	4224	4710	3925	6484	5699	6158	5500	6113	6177	6218	6359	6318	6329	6327	6342	6399	6425	1359	1628	3665	2235	2201	3572	2305	2518	3798	2785
		6028	1027	2561	2463	3119	3669	6550	5325	3687	2518	3885	4195	6329	3794	4339	4211	4520	4611	6127	4420	4363	4889	5785	5600	6682	6324	6495	5923	6424	6349	6424	6527	6514	6618	6611	6705	6593	6608	1102	2020	3456	2714	2600	3755	2754	2699	3991	3159
[truncated: 9 more columns]

## Sheet: Figure 6f
Figure 6f
Specificity for HPV16
		Blank	HPV 16	HPV 18	CMV	HSV	Mixture
		1	2	3	4	5	6	7	8	9	10	11	12
	A	789	6523	802	865	956	6325
	B	759	6256	816	821	902	6126
	C	770	6400	815	841	905	6223
	D
	E
	F
	G
	H
Specificity for HPV18
		Blank	HPV 18	HPV 16	CMV	HSV	Mixture
		1	2	3	4	5	6	7	8	9	10	11	12
	A	756	5969	865	905	796	5569
	B	732	5769	816	842	865	5796
	C	740	5400	839	871	835	5623
	D
	E
	F
	G
	H

## Sheet: Figure S3a
Figure S3a
				Non-target			Target
			25℃	160	212	180	440	372	400
			35℃	384	430	400	540	503	542
			45℃	348	301	330	768	725	742
			55℃	384	464	452	3596	3996	3795
			65℃	400	480	465	4500	4260	4365
			75℃	372	492	425	4824	4032	4596
			85℃	284	228	265	5892	5636	5623
			95℃	380	360	371	660	680	650
				Repeat 1	Repeat 2	Repeat 3	Repeat 1	Repeat 2	Repeat 3

## Sheet: Figure S3c
Figure S3c
	Repeat 1	Repeat 2	Repeat 3	Repeat 1	Repeat 2	Repeat 3	Repeat 1	Repeat 2	Repeat 3	Repeat 1	Repeat 2	Repeat 3	Repeat 1	Repeat 2	Repeat 3	Repeat 1	Repeat 2	Repeat 3	Repeat 1	Repeat 2	Repeat 3
Mn2+	1.1	0.95	1.02	1.2	1.07	1.1	1.1	1	1.05	1.5	0.95	1.21	1.3	1	1.12	1.45	1	1.24	1.26	1.12	1.21
Mg2+	1.16667	1.15385	1.15	4.5	3.53333	4.08	1.11628	1.12048	1.11	2.04545	2.5	2.19	0.98649	0.98718	1.01	1.31884	1.38356	1.33	1.16552	1.22222	1.19
Co2+	2.25	2.30769	2.21	4.78571	5.6	5.18	1.01163	1.04819	0.98	2.18182	3.11111	2.45	0.86486	1.15385	0.98	1.53623	1.50685	1.49	1.16552	1.33333	1.24
Ca2+	3.08333	3.07692	2.97	5.71429	5.46667	5.6	1.52326	1.42169	1.42	3.31818	4.38889	3.5	1.35135	1.42308	1.37	1.3913	1.43836	1.43	1.35862	1.57778	1.46
Ni2+	5	4.61538	4.91	4.92857	5	4.91	1.53488	1.6988	1.6	3.77273	4.88889	4.3	1.12162	1.14103	1.07	1.53623	1.57534	1.54	1.13103	1.28148	1.18
Zn2+	6.58333	6.76923	6.65	4.78571	3.6	5.1	1.09302	1.31325	1.23	2.5	3.05556	2.7	0.87838	0.80769	0.83	2.33333	2.06849	2.22	1.14483	1.2	1.16
Blank	7.83333	7.61538	7.7	5.85714	4.8	5.21	1.51163	1.81928	1.65	2.40909	3.5	2.91	1.40541	1.26923	1.34	3.44928	2.9726	3.21	0.73103	0.68889	0.7

## Sheet: Figure s3d
Figure S3d
	Repeat 1	Repeat 2	Repeat 3	Repeat 1	Repeat 2	Repeat 3	Repeat 1	Repeat 2	Repeat 3	Repeat 1	Repeat 2	Repeat 3
ATP(+)	310	380	350	680	600	652	740	620	665	2300	2410	2350
ATP(-)	380	310	356	730	700	720	820	830	814	5780	5500	5600

[truncated: 11 more sheets: Figure S3e, Figure S3g, Figure S4b, Figure S4d, Figure S5a-c, Figure S6b, Figure 10b, Figurre S10C, Figure S10d, Figure S10e, Figure S10f]
